# Supplementary material for: A High-Performance Food Package Material Prepared by the Synergistic Crosslinking of Gelatin with Polyphenol–Titanium Complexes
Source: Antioxidants (Basel). 2024 Jan 29;13(2):167. doi: 10.3390/antiox13020167 (PMC10885897; doi:10.3390/antiox13020167)
Supplement: Supplementary file 1 [file antioxidants-13-00167-s001.zip]

Archive with 1 entries (1 files):
- antioxidants-2768800-supplementary.pdf
